# Supplementary material for: Diaqua­bis(tetra­zolo[1,5-a]pyridine-8-carboxyl­ato-κ2 N 1,O)cobalt(II) dihydrate
Source: Acta Crystallogr Sect E Struct Rep Online. 2009 May 23;65(Pt 6):m684. doi: 10.1107/S1600536809019187 (PMC2969667; doi:10.1107/S1600536809019187)
Supplement: Supplementary file 2 [file e-65-0m684-Isup2.hkl]

# 
# h,k,l, Fc-squared, Fo-squared, sigma(Fo-squared) and status flag 
# 
data_I
_shelx_title ' 1 in Pnna                        Pnna' 
_shelx_refln_list_code          4 
_shelx_F_calc_maximum      213.60 
_exptl_crystal_F_000       931.72 
_reflns_d_resolution_high  0.8408 
 
loop_ 
 _symmetry_equiv_pos_as_xyz 
 'x, y, z' 
 '-x+1/2, -y, z' 
 'x, -y+1/2, -z+1/2' 
 '-x+1/2, y+1/2, -z+1/2' 
 '-x, -y, -z' 
 'x-1/2, y, -z' 
 '-x, y-1/2, z-1/2' 
 'x-1/2, -y-1/2, z-1/2' 
 
_cell_length_a    19.0410 
_cell_length_b    11.6940 
_cell_length_c     7.5371 
_cell_angle_alpha  90.000 
_cell_angle_beta   90.000 
_cell_angle_gamma  90.000 
 
_shelx_F_squared_multiplier     1.000 
 
loop_ 
 _refln_index_h 
 _refln_index_k 
 _refln_index_l 
 _refln_F_squared_calc 
 _refln_F_squared_meas 
 _refln_F_squared_sigma 
 _refln_observed_status 
   4   0   0     5796.79     5461.18     92.17 o 
   6   0   0     6233.73     6121.87    141.99 o 
   8   0   0     2256.41     1837.15     76.00 o 
  10   0   0     2799.48     3014.97    184.17 o 
  12   0   0     2000.97     1996.39    208.40 o 
  14   0   0       78.86       48.00     52.89 o 
  16   0   0      904.38      894.62    121.16 o 
  18   0   0     5209.76     5036.31    220.79 o 
  20   0   0     2780.79     3016.41    250.55 o 
  22   0   0     1043.57      901.74    228.95 o 
   4   1   0     2855.83     2629.23     26.03 o 
   6   1   0      368.94      397.25     11.04 o 
   8   1   0     1011.00     1098.08     25.89 o 
  10   1   0     1349.54     1220.68     51.82 o 
  12   1   0     1828.30     1658.76     68.23 o 
  14   1   0      227.15      318.01     49.90 o 
  16   1   0      271.46      259.32     58.60 o 
  18   1   0      126.92      114.59     73.49 o 
  20   1   0        6.26      -44.80     57.02 o 
  22   1   0       31.34       74.30     71.59 o 
   0   2   0    30378.03    26512.02    143.48 o 
   2   2   0     2023.91     2207.34     24.59 o 
   4   2   0    31787.87    31374.00    194.85 o 
   6   2   0     8174.16     8122.77     72.69 o 
   8   2   0      398.13      600.52    104.41 o 
  10   2   0     2111.98     1903.50     45.40 o 
  12   2   0     7357.98     7277.08    106.58 o 
  14   2   0     4261.50     4149.54    123.22 o 
  16   2   0       13.14      -40.97     52.64 o 
  18   2   0     2552.16     2544.70    125.09 o 
  20   2   0     3734.33     3315.13    154.69 o 
  22   2   0      382.23      463.50     95.79 o 
   2   3   0      117.91      111.89      9.40 o 
   4   3   0      124.34      131.88     11.72 o 
   6   3   0     9052.86     9569.37     93.61 o 
   8   3   0     1187.39     1319.26     30.85 o 
  10   3   0      106.36      104.92     12.75 o 
  12   3   0       52.90       86.51     48.91 o 
  14   3   0      235.86      293.50     60.08 o 
  16   3   0     2911.37     2590.24    113.42 o 
  18   3   0      342.87      427.27    110.55 o 
  20   3   0       47.21      240.97     74.92 o 
  22   3   0        1.53       55.58     63.20 o 
   0   4   0     9095.78     8590.10    130.15 o 
   2   4   0      226.63      320.85     16.15 o 
   4   4   0       85.71       87.76     11.08 o 
   6   4   0    22889.94    24108.43    194.63 o 
   8   4   0     7810.59     7719.11     95.61 o 
  10   4   0     8521.00     7986.90    103.72 o 
  12   4   0    11585.38    11118.24    157.52 o 
  14   4   0     7894.94     7585.01    140.73 o 
  16   4   0     5617.47     5168.85    161.88 o 
  18   4   0      198.83      329.26     71.61 o 
  20   4   0      283.59      312.31     75.81 o 
   2   5   0        9.02       52.13     24.70 o 
   4   5   0       67.29       74.44     12.32 o 
   6   5   0      777.61      969.10     30.31 o 
   8   5   0       15.40       65.41     29.58 o 
  10   5   0      428.71      411.77     27.24 o 
  12   5   0       53.48       93.83     22.73 o 
  14   5   0      121.00      172.16     37.50 o 
  16   5   0       57.89      147.98     86.41 o 
  18   5   0      248.96      160.99     59.70 o 
  20   5   0       54.08       41.20     66.54 o 
   0   6   0      315.39      359.11     19.05 o 
   2   6   0     3962.31     3903.41     51.01 o 
   4   6   0      743.21      706.07     28.89 o 
   6   6   0     9448.20     9980.00    119.56 o 
   8   6   0     4949.04     5059.88     98.98 o 
  10   6   0     7563.32     7651.09    118.29 o 
  12   6   0     2268.79     2186.17     60.97 o 
  14   6   0     2668.23     2763.49     88.27 o 
  16   6   0     3756.03     3544.76    107.41 o 
  18   6   0      272.29      373.42     78.52 o 
  20   6   0      415.26      649.30     98.02 o 
   2   7   0     2308.25     2076.13     60.47 o 
   4   7   0      226.32      250.64     20.41 o 
   6   7   0      266.39      245.63     32.21 o 
   8   7   0     1053.10     1084.17     42.25 o 
  10   7   0      359.84      349.02     35.45 o 
  12   7   0      114.34      151.08     62.27 o 
  14   7   0      387.07      342.35     36.92 o 
  16   7   0      596.05      544.44     53.76 o 
  18   7   0        0.24       73.27     96.14 o 
   0   8   0     4053.21     3642.50    139.56 o 
   2   8   0     9680.23     9278.11    123.34 o 
   4   8   0    10533.17     9890.90    117.03 o 
   6   8   0     1235.07     1083.14     41.41 o 
   8   8   0      833.21      822.81     45.24 o 
  10   8   0     1896.05     1918.20     62.59 o 
  12   8   0       59.64      115.57     32.77 o 
  14   8   0     1524.90     1463.16     65.38 o 
  16   8   0      174.40      203.12     54.74 o 
  18   8   0      489.26      644.16     91.06 o 
   2   9   0       42.14      111.70     72.98 o 
   4   9   0       41.50      120.48     24.44 o 
   6   9   0     2339.56     1922.31     66.46 o 
   8   9   0      869.59      821.41     53.50 o 
  10   9   0      317.18      252.81     34.32 o 
  12   9   0     1780.59     1765.22     68.07 o 
  14   9   0        1.32        7.48     28.13 o 
  16   9   0        6.93       59.97     49.47 o 
   0  10   0    14188.27    13299.04    367.77 o 
   2  10   0     2097.10     1856.69     89.65 o 
   4  10   0     3319.05     3161.00    110.15 o 
   6  10   0      113.58      105.45     56.96 o 
   8  10   0      787.68      760.49     51.75 o 
  10  10   0     2294.45     2168.66     86.40 o 
  12  10   0      232.41      217.71     68.26 o 
  14  10   0      517.05      337.18     67.38 o 
   2  11   0       49.95      113.66     67.07 o 
   4  11   0     2048.89     1973.80    102.62 o 
   6  11   0      565.45      533.90     66.69 o 
   8  11   0      238.08      329.68     64.16 o 
  10  11   0      259.19      258.70     60.97 o 
  12  11   0       65.50       46.64     52.74 o 
   0  12   0      170.73      224.13     86.84 o 
   2  12   0      556.69      591.80    107.08 o 
   4  12   0     2974.63     2747.76    129.39 o 
   6  12   0        6.37      108.31     66.35 o 
   8  12   0      916.79      699.66     87.95 o 
  10  12   0     1190.66     1266.06    106.91 o 
   2  13   0      416.21      448.29     91.20 o 
   4  13   0      110.24       83.37     63.16 o 
   6  13   0     1364.23     1262.83    121.87 o 
   8  13   0      402.35      466.46     88.66 o 
   3   0   1     2863.72     2578.21     48.74 o 
   5   0   1       76.07       82.51      8.22 o 
   7   0   1     7935.37     8262.33     80.68 o 
   9   0   1     2825.01     2366.73     63.68 o 
  11   0   1     5018.23     5261.40     85.11 o 
  13   0   1     2806.70     2825.89     95.08 o 
  15   0   1       48.86       61.80     43.56 o 
  17   0   1     3938.66     3918.09    134.75 o 
  19   0   1     1530.56     1372.32     98.91 o 
  21   0   1      781.97      748.42     97.16 o 
   0   1   1    11706.50    10236.83    174.92 o 
   1   1   1      309.46      246.18      5.13 o 
   2   1   1     1994.95     2050.69     19.64 o 
   3   1   1     2016.86     1989.06     17.72 o 
   4   1   1     2626.65     2711.30     25.74 o 
   5   1   1     1241.39     1204.37     16.29 o 
   6   1   1     3220.49     3159.91     28.47 o 
   7   1   1      144.85      200.53     14.26 o 
   8   1   1      990.23      945.17     27.38 o 
   9   1   1     2430.97     2515.68     31.20 o 
  10   1   1     6118.94     6107.53     54.11 o 
  11   1   1      375.39      369.37     18.59 o 
  12   1   1     1256.35     1100.47     29.29 o 
  13   1   1        9.41       25.04     15.18 o 
  14   1   1     2039.27     2020.16     62.82 o 
  15   1   1      936.24      889.84     49.68 o 
  16   1   1      131.41      226.08     38.79 o 
  17   1   1        3.80      -20.78     35.31 o 
  18   1   1      849.67      826.74     57.63 o 
  19   1   1       14.34       72.81     42.27 o 
  20   1   1      626.06      662.52     61.13 o 
  21   1   1        3.66      -10.93     38.68 o 
  22   1   1      455.29      516.43     68.34 o 
   1   2   1     7911.79     8292.09     39.38 o 
   2   2   1    10796.73    11037.32     79.50 o 
   3   2   1     5949.06     6007.18     43.69 o 
   4   2   1     4661.54     4518.03     36.61 o 
   5   2   1     1902.48     2101.06     42.56 o 
   6   2   1     9743.09    10087.86     65.51 o 
   7   2   1     7252.33     7447.84     61.39 o 
   8   2   1     5757.05     5856.98     49.86 o 
   9   2   1       94.78       91.20     12.83 o 
  10   2   1        9.28       21.33     10.51 o 
  11   2   1     2698.23     2743.43     53.79 o 
  12   2   1      536.51      484.65     28.76 o 
  13   2   1     4927.54     4523.31     73.91 o 
  14   2   1       43.71       68.34     20.76 o 
  15   2   1        6.57       19.99     27.84 o 
  16   2   1       24.14      128.81     38.60 o 
  17   2   1     1578.31     1496.91     66.61 o 
  18   2   1      228.37      225.83     43.79 o 
  19   2   1      938.38     1002.78     67.43 o 
  20   2   1      225.30      195.96     47.55 o 
  21   2   1      683.85      641.66     63.66 o 
  22   2   1       69.04      119.65     53.74 o 
   0   3   1     1278.29     1598.38     28.97 o 
   1   3   1        4.98       16.55      5.35 o 
   2   3   1     9736.86    10150.72     72.85 o 
   3   3   1      314.68      349.52     10.41 o 
   4   3   1     2291.50     2238.88     25.21 o 
   5   3   1     1119.76     1078.90     18.22 o 
   6   3   1     1624.19     1696.84     24.86 o 
   7   3   1     1575.03     1641.72     25.14 o 
   8   3   1     6443.54     6778.03     58.86 o 
   9   3   1     1176.23     1229.02     25.92 o 
  10   3   1      184.60      194.41     14.00 o 
  11   3   1      764.22      848.19     21.38 o 
  12   3   1     1218.33     1143.44     34.62 o 
  13   3   1      375.69      428.58     24.39 o 
  14   3   1     1625.87     1544.92     39.17 o 
  15   3   1     3189.74     2886.76     68.47 o 
  16   3   1      678.69      662.34     49.23 o 
  17   3   1      101.38      127.77     39.66 o 
  18   3   1      587.33      695.66     57.85 o 
  19   3   1        3.15       19.14     38.24 o 
  20   3   1      545.59      560.77     62.61 o 
  21   3   1        8.37       57.57     50.33 o 
   1   4   1     2844.65     2691.98     25.34 o 
   2   4   1     3369.45     3479.98     32.63 o 
   3   4   1     9969.46     9995.67     76.13 o 
   4   4   1      467.43      433.72     14.59 o 
   5   4   1     4983.92     4988.87     50.55 o 
   6   4   1      983.82     1059.58     26.07 o 
   7   4   1    10254.95    10501.63     82.71 o 
   8   4   1        4.97       22.43     10.96 o 
   9   4   1       49.60       68.88     15.10 o 
  10   4   1     1033.93     1020.88     25.55 o 
  11   4   1     1011.82     1024.95     25.06 o 
  12   4   1      334.79      335.04     20.25 o 
  13   4   1     2360.10     2241.05     42.81 o 
  14   4   1     1581.98     1504.68     46.99 o 
  15   4   1      380.57      361.61     37.54 o 
  16   4   1        9.24       40.45     33.87 o 
  17   4   1      916.74      984.37     60.19 o 
  18   4   1      394.73      483.16     54.95 o 
  19   4   1       56.02      168.82     48.01 o 
  20   4   1        2.56       43.81     45.35 o 
  21   4   1      262.57      206.77     56.69 o 
   0   5   1     2035.55     1860.28     42.22 o 
   1   5   1       90.39      130.38     10.97 o 
   2   5   1     2131.41     2110.82     27.17 o 
   3   5   1     1773.24     1801.29     25.82 o 
   4   5   1     2600.32     2620.28     32.22 o 
   5   5   1       59.07       93.80     13.58 o 
   6   5   1     4005.66     3975.08     48.08 o 
   7   5   1       15.99       23.96     11.33 o 
   8   5   1      734.23      757.04     22.06 o 
   9   5   1      180.54      209.84     16.55 o 
  10   5   1     1158.85     1077.31     27.57 o 
  11   5   1       25.07       84.02     22.92 o 
  12   5   1     2983.48     2854.38     46.65 o 
  13   5   1        0.86       27.83     23.99 o 
  14   5   1        5.63       -0.50     17.55 o 
  15   5   1       53.14       47.01     22.86 o 
  16   5   1     2358.19     2199.88     79.38 o 
  17   5   1      229.83      283.82     47.56 o 
  18   5   1      725.51      676.42     57.87 o 
  19   5   1       43.41       86.69     46.79 o 
  20   5   1      456.78      505.63     71.16 o 
   1   6   1      220.64      192.34     14.11 o 
   2   6   1     4118.59     4112.91     41.23 o 
   3   6   1     4672.14     4793.22     50.95 o 
   4   6   1        3.21        2.47      8.15 o 
   5   6   1     1356.72     1308.10     25.33 o 
   6   6   1       11.58       29.35     11.99 o 
   7   6   1     4320.34     4429.25     54.24 o 
   8   6   1     2337.00     2365.11     39.67 o 
   9   6   1     2368.97     2310.18     41.65 o 
  10   6   1      281.97      268.93     19.96 o 
  11   6   1      982.42      949.14     32.79 o 
  12   6   1      119.88      130.42     18.63 o 
  13   6   1     1315.83     1298.05     36.66 o 
  14   6   1      266.25      322.37     27.15 o 
  15   6   1     1379.94     1183.34     46.96 o 
  16   6   1      147.14      160.34     32.47 o 
  17   6   1      801.15      731.27     60.25 o 
  18   6   1      145.62      231.19     49.93 o 
  19   6   1      361.88      449.41     60.77 o 
  20   6   1      251.44      344.61     62.16 o 
   0   7   1      537.16      514.32     29.73 o 
   1   7   1      122.86      143.87     16.30 o 
   2   7   1     1341.61     1357.67     31.78 o 
   3   7   1     1203.53     1121.52     32.76 o 
   4   7   1     1320.23     1300.81     28.29 o 
   5   7   1        2.34        5.39     10.66 o 
   6   7   1     1753.00     1693.52     32.92 o 
   7   7   1      111.20      145.14     16.56 o 
   8   7   1     3296.60     2998.40     48.40 o 
   9   7   1     1309.69     1315.52     33.84 o 
  10   7   1       96.03      124.44     21.06 o 
  11   7   1      481.79      516.00     26.88 o 
  12   7   1      631.43      649.02     29.75 o 
  13   7   1       21.25       12.95     16.59 o 
  14   7   1     1710.38     1698.56     50.15 o 
  15   7   1      664.98      568.12     41.25 o 
  16   7   1     1198.88     1162.04     54.84 o 
  17   7   1        4.81      101.24     43.38 o 
  18   7   1      194.41      261.44     54.60 o 
  19   7   1       18.43       52.16     50.89 o 
   1   8   1      304.06      249.68     19.02 o 
   2   8   1      958.81      961.38     34.80 o 
   3   8   1     2843.92     2767.65     49.14 o 
   4   8   1       97.61      113.62     14.42 o 
   5   8   1      288.42      327.13     21.74 o 
   6   8   1      180.82      186.32     15.77 o 
   7   8   1      593.85      596.97     24.49 o 
   8   8   1      271.28      298.17     21.42 o 
   9   8   1     3395.58     3549.45     57.74 o 
  10   8   1       17.48       44.51     27.21 o 
  11   8   1      617.67      595.71     30.92 o 
  12   8   1       68.72      111.77     27.69 o 
  13   8   1      851.75      930.02     37.96 o 
  14   8   1       55.75      119.68     26.13 o 
  15   8   1     1492.96     1286.38     55.83 o 
  16   8   1        6.77      -25.46     30.57 o 
  17   8   1      464.90      455.42     58.86 o 
  18   8   1       76.48      121.62     49.71 o 
   0   9   1      866.86      782.92     54.79 o 
   1   9   1      180.68      186.75     20.08 o 
   2   9   1      466.27      444.48     24.07 o 
   3   9   1      271.46      329.24     36.47 o 
   4   9   1     3706.96     3495.89     68.82 o 
   5   9   1        1.56       36.26     17.38 o 
   6   9   1     1057.04     1019.06     37.32 o 
   7   9   1      114.26      131.97     23.22 o 
   8   9   1       10.30       81.58     20.71 o 
   9   9   1      420.72      473.15     32.81 o 
  10   9   1     1048.71     1001.45     39.67 o 
  11   9   1     1241.17     1204.01     41.88 o 
  12   9   1     1038.28     1069.86     40.02 o 
  13   9   1       31.29       25.09     22.59 o 
  14   9   1      386.91      373.76     38.06 o 
  15   9   1       17.68      114.11     35.78 o 
  16   9   1       19.16       17.76     33.32 o 
  17   9   1      113.68      142.10     54.58 o 
   1  10   1     1432.10     1378.98     55.73 o 
   2  10   1        0.15       -9.68     27.59 o 
   3  10   1     2265.32     2213.79     68.73 o 
   4  10   1      323.80      342.70     31.21 o 
   5  10   1      235.61      329.34     31.77 o 
   6  10   1      134.70      177.73     28.83 o 
   7  10   1      232.40      263.91     28.40 o 
   8  10   1      100.25      124.49     25.29 o 
   9  10   1     1465.75     1333.51     50.84 o 
  10  10   1        0.13       68.22     33.03 o 
  11  10   1      430.29      468.03     42.22 o 
  12  10   1       40.96       94.78     30.79 o 
  13  10   1      127.59      223.93     36.74 o 
  14  10   1       32.54       51.46     45.95 o 
  15  10   1      489.50      519.95     62.93 o 
   0  11   1     3746.49     3594.93    130.69 o 
   1  11   1      187.62      197.27     37.30 o 
   2  11   1     1013.65      809.25     53.62 o 
   3  11   1      274.20      333.90     42.34 o 
   4  11   1        6.15       69.29     35.61 o 
   5  11   1       40.82       36.00     35.22 o 
   6  11   1      179.22      212.14     43.04 o 
   7  11   1       10.91       26.89     34.12 o 
   8  11   1     1108.88     1036.94     62.18 o 
   9  11   1        6.69       78.39     64.70 o 
  10  11   1     1275.20     1249.95     67.68 o 
  11  11   1       46.71        5.66     35.42 o 
  12  11   1        4.84       -3.80     36.51 o 
  13  11   1      185.00      173.30     44.02 o 
   1  12   1      477.32      434.89     49.01 o 
   2  12   1       30.34      103.88     39.64 o 
   3  12   1     2702.16     2707.98     93.82 o 
   4  12   1       36.59       68.60     44.08 o 
   5  12   1      116.11      167.00     47.36 o 
   6  12   1       11.34       89.05     44.52 o 
   7  12   1      401.00      452.67     53.91 o 
   8  12   1      173.52      203.41     61.99 o 
   9  12   1      303.96      408.99     54.41 o 
  10  12   1        2.82       91.25     55.40 o 
  11  12   1      320.41      346.94     56.77 o 
   0  13   1        2.55       20.03     55.62 o 
   1  13   1      115.21      108.74     52.03 o 
   2  13   1      746.06      886.38     76.52 o 
   3  13   1      134.27      249.78     73.48 o 
   4  13   1      268.66      284.10     54.92 o 
   5  13   1       37.50       72.03     51.94 o 
   6  13   1      152.89      192.11     55.92 o 
   7  13   1       66.00      132.29     51.73 o 
   0   0   2     2354.62     2267.85     37.75 o 
   2   0   2     7583.75     7486.64     90.53 o 
   4   0   2     7424.25     7149.71     89.58 o 
   6   0   2      266.78      300.64     18.07 o 
   8   0   2     1639.18     1681.55     39.89 o 
  10   0   2       18.09       29.31     17.89 o 
  12   0   2     1447.55     1420.75     52.76 o 
  14   0   2      707.87      817.69     48.39 o 
  16   0   2     1193.69     1153.69     80.86 o 
  18   0   2      235.33      270.74     63.83 o 
  20   0   2      546.98      512.52     86.61 o 
  22   0   2      123.45      140.18     80.24 o 
   1   1   2     7921.37     7757.64     44.35 o 
   2   1   2       53.81       45.84      9.47 o 
   3   1   2     3115.70     3157.93     29.11 o 
   4   1   2     1045.61     1054.28     18.39 o 
   5   1   2     5697.48     5553.17     53.29 o 
   6   1   2      710.92      790.16     17.58 o 
   7   1   2     6161.05     6380.84     58.25 o 
   8   1   2      273.28      296.41     20.77 o 
   9   1   2     7702.28     7859.91     71.17 o 
  10   1   2      592.00      546.05     18.41 o 
  11   1   2     8753.10     8412.35     95.79 o 
  12   1   2      281.85      263.86     16.97 o 
  13   1   2     3534.89     3472.12     59.51 o 
  14   1   2       22.55       26.50     23.82 o 
  15   1   2     2653.00     2678.84     75.22 o 
  16   1   2      307.95      291.97     39.83 o 
  17   1   2       86.47       69.86     33.45 o 
  18   1   2       84.26      100.46     41.30 o 
  19   1   2     1647.10     1479.39     74.46 o 
  20   1   2        9.69       16.11     42.82 o 
  21   1   2      710.86      751.49     68.28 o 
  22   1   2       41.57       78.91     50.91 o 
   0   2   2    37946.04    38328.03    255.33 o 
   1   2   2    45626.45    44369.73    160.12 o 
   2   2   2     4645.00     4994.96     46.01 o 
   3   2   2     8131.22     8473.87     61.12 o 
   4   2   2     2117.71     2259.76     26.73 o 
   5   2   2    10743.13    11202.47     76.86 o 
   6   2   2     1813.37     1908.99     27.13 o 
   7   2   2     1149.82     1185.06     25.39 o 
   8   2   2       70.14       96.24     11.48 o 
   9   2   2      854.90      828.88     21.51 o 
  10   2   2      243.38      223.50     14.78 o 
  11   2   2     2180.53     2227.96     35.48 o 
  12   2   2      138.47      136.20     17.49 o 
  13   2   2       56.33       79.36     25.54 o 
  14   2   2        1.55        7.21     16.86 o 
  15   2   2      821.00      774.54     41.09 o 
  16   2   2      227.95      293.77     42.01 o 
  17   2   2     2388.28     2207.22     78.11 o 
  18   2   2       63.76      153.46     40.68 o 
  19   2   2      127.14      207.13     46.23 o 
  20   2   2        0.55       17.76     43.58 o 
  21   2   2        0.13      -16.09     43.87 o 
   1   3   2     6250.77     6459.89     48.02 o 
   2   3   2       45.02       75.81      8.62 o 
   3   3   2     6628.16     6486.36     50.86 o 
   4   3   2       28.86       33.83      9.95 o 
   5   3   2     2221.67     2169.89     32.32 o 
   6   3   2      165.21      177.87     13.22 o 
   7   3   2     8119.04     8187.23     71.07 o 
   8   3   2       83.87      104.62     12.73 o 
   9   3   2     3925.64     3826.59     49.09 o 
  10   3   2      293.77      313.24     20.59 o 
  11   3   2     2397.60     2240.50     37.76 o 
  12   3   2      299.75      293.64     17.75 o 
  13   3   2     3549.91     3185.49     53.39 o 
  14   3   2        2.00       18.04     23.79 o 
  15   3   2     2013.13     1950.69     58.11 o 
  16   3   2       91.88      146.15     38.94 o 
  17   3   2     1743.90     1721.99     73.93 o 
  18   3   2      373.37      338.91     51.46 o 
  19   3   2     1640.32     1592.34     80.81 o 
  20   3   2        0.19      147.13     55.70 o 
  21   3   2      937.85      947.96     76.59 o 
   0   4   2       68.88      113.76     15.45 o 
   1   4   2     1842.07     2070.69     30.12 o 
   2   4   2      268.86      259.61     10.81 o 
   3   4   2       72.92       67.16      8.50 o 
   4   4   2      285.67      260.27     12.36 o 
   5   4   2     2599.72     2701.19     34.78 o 
   6   4   2      814.48      896.13     21.72 o 
   7   4   2      238.05      283.73     16.07 o 
   8   4   2      236.73      241.55     17.23 o 
   9   4   2       21.16       22.72     12.97 o 
  10   4   2       44.67       88.63     18.26 o 
  11   4   2      433.89      444.73     23.49 o 
  12   4   2       87.56       90.82     17.55 o 
  13   4   2       17.43       41.57     17.87 o 
  14   4   2       40.70       58.92     19.32 o 
  15   4   2      273.12      277.13     33.52 o 
  16   4   2       43.01      120.11     48.02 o 
  17   4   2     1090.42      848.17     59.37 o 
  18   4   2        7.10       16.74     37.12 o 
  19   4   2       90.14      157.44     49.49 o 
  20   4   2      187.71      189.71     57.40 o 
  21   4   2       35.04       -0.22     43.85 o 
   1   5   2    10099.49    10221.22     67.75 o 
   2   5   2      400.73      400.23     15.09 o 
   3   5   2     4848.97     5008.87     47.88 o 
   4   5   2        0.00        2.85      9.33 o 
   5   5   2     7867.23     7728.46     69.89 o 
   6   5   2     1092.47     1083.53     25.11 o 
   7   5   2     2958.53     2967.94     42.49 o 
   8   5   2        0.51       35.41     13.84 o 
   9   5   2      789.84      748.57     26.07 o 
  10   5   2      115.32       98.47     17.60 o 
  11   5   2      906.10      867.99     28.13 o 
  12   5   2       20.29       16.47     16.59 o 
  13   5   2      864.86      857.56     38.15 o 
  14   5   2       91.55       75.45     21.89 o 
  15   5   2      971.99      983.81     43.72 o 
  16   5   2       95.28       62.74     31.19 o 
  17   5   2     4038.41     3866.19    105.56 o 
  18   5   2       22.39       75.02     43.91 o 
  19   5   2      914.99      845.03     67.34 o 
  20   5   2       28.70       44.74     47.72 o 
   0   6   2      958.20     1057.91     40.27 o 
   1   6   2       63.78       59.33      9.22 o 
   2   6   2      523.33      509.56     16.30 o 
   3   6   2      823.29      838.45     18.33 o 
   4   6   2      103.02      115.70     11.79 o 
   5   6   2     6817.31     6990.31     68.17 o 
   6   6   2      360.93      397.84     19.07 o 
   7   6   2      228.84      206.70     16.84 o 
   8   6   2       27.32       54.95     17.50 o 
   9   6   2      179.71      211.66     19.96 o 
  10   6   2      135.87      174.90     21.66 o 
  11   6   2      894.02      873.99     31.05 o 
  12   6   2       34.55       35.04     20.32 o 
  13   6   2      229.77      247.79     22.87 o 
  14   6   2      198.62      222.98     28.87 o 
  15   6   2       36.62      130.26     30.15 o 
  16   6   2        3.04       60.91     33.62 o 
  17   6   2      813.24      872.17     63.03 o 
  18   6   2      109.62      279.58     68.73 o 
  19   6   2      214.77      270.73     56.05 o 
   1   7   2     3768.74     3767.50     57.22 o 
   2   7   2      100.61      111.18     16.89 o 
   3   7   2     5161.50     4867.19     68.22 o 
   4   7   2       61.07       77.41     14.58 o 
   5   7   2     7526.42     7361.90     72.76 o 
   6   7   2       27.60       51.64     14.45 o 
   7   7   2     1873.84     1810.34     37.30 o 
   8   7   2        0.65       30.38     16.19 o 
   9   7   2     1132.20     1116.80     33.77 o 
  10   7   2        0.37       10.20     16.74 o 
  11   7   2       23.42       78.54     20.60 o 
  12   7   2      503.75      522.96     29.47 o 
  13   7   2     1984.75     1973.60     51.99 o 
  14   7   2       76.28      104.51     26.35 o 
  15   7   2     1411.93     1435.24     60.27 o 
  16   7   2       63.77       63.64     31.54 o 
  17   7   2      890.35      778.87     63.03 o 
  18   7   2       48.17       80.92     46.55 o 
   0   8   2      557.69      573.63     38.66 o 
   1   8   2     2025.27     1873.16     48.76 o 
   2   8   2        2.09       12.69     15.18 o 
   3   8   2      153.89      178.71     20.94 o 
   4   8   2       67.29      102.98     20.60 o 
   5   8   2     1576.98     1454.44     44.59 o 
   6   8   2       28.24       42.32     17.11 o 
   7   8   2        2.91        0.18     16.83 o 
   8   8   2       56.75      114.23     24.00 o 
   9   8   2        2.72       33.72     21.19 o 
  10   8   2      961.04      835.37     33.11 o 
  11   8   2      190.36      178.09     24.87 o 
  12   8   2      559.66      538.74     31.63 o 
  13   8   2      164.47      154.13     25.13 o 
  14   8   2       45.66       51.71     27.15 o 
  15   8   2      119.74      175.77     40.91 o 
  16   8   2      349.90      348.54     42.25 o 
  17   8   2      203.21      258.62     51.82 o 
   1   9   2      919.24      861.83     33.82 o 
   2   9   2      445.85      409.38     26.60 o 
   3   9   2      975.76     1004.34     36.94 o 
   4   9   2      539.49      526.59     30.52 o 
   5   9   2     4172.63     4090.78     73.37 o 
   6   9   2      408.15      438.01     30.76 o 
   7   9   2      581.48      671.04     37.64 o 
   8   9   2       14.47       55.27     25.15 o 
   9   9   2     2041.54     2004.78     54.11 o 
  10   9   2        0.05       23.90     21.59 o 
  11   9   2     3171.83     3033.79     66.30 o 
  12   9   2        7.42       71.18     32.09 o 
  13   9   2     1508.77     1353.36     51.62 o 
  14   9   2       11.47       71.12     34.14 o 
  15   9   2      898.89      806.75     55.32 o 
  16   9   2       31.50      122.41     41.45 o 
   0  10   2      375.64      340.84     37.12 o 
   1  10   2       22.05       18.28     21.01 o 
   2  10   2        0.40       49.37     38.40 o 
   3  10   2      217.25      235.37     29.65 o 
   4  10   2     1092.75     1056.53     40.95 o 
   5  10   2        0.58       -2.04     20.15 o 
   6  10   2      415.04      422.21     33.87 o 
   7  10   2      373.95      344.96     32.67 o 
   8  10   2        0.23        8.01     22.77 o 
   9  10   2       91.89      113.13     30.01 o 
  10  10   2      159.33      191.55     35.92 o 
  11  10   2      286.61      320.84     39.03 o 
  12  10   2       10.33       47.93     29.57 o 
  13  10   2      105.26      143.04     36.44 o 
  14  10   2      305.47      424.30     50.15 o 
   1  11   2     1479.24     1343.98     61.93 o 
   2  11   2      230.25      174.26     37.87 o 
   3  11   2      204.72      239.83     39.25 o 
   4  11   2       56.73      134.68     43.45 o 
   5  11   2       14.04       24.17     26.66 o 
   6  11   2        3.01       25.48     30.47 o 
   7  11   2     1704.84     1539.46     61.42 o 
   8  11   2        2.90       52.55     39.60 o 
   9  11   2     3256.24     3109.60     87.84 o 
  10  11   2      117.20      136.30     38.39 o 
  11  11   2     2981.39     2818.02     91.94 o 
  12  11   2        9.05      -30.16     35.49 o 
   0  12   2      408.43      473.34     73.55 o 
   1  12   2      194.01      297.35     46.90 o 
   2  12   2       39.03       43.93     35.32 o 
   3  12   2       46.61      178.14     58.47 o 
   4  12   2       97.95      139.16     66.45 o 
   5  12   2      484.42      567.83     60.16 o 
   6  12   2       17.33       33.57     41.37 o 
   7  12   2       38.94        8.10     38.75 o 
   8  12   2       42.31       75.19     46.11 o 
   9  12   2        3.58       60.50     43.55 o 
  10  12   2      105.37       94.02     45.68 o 
   1  13   2      612.27      668.22     65.78 o 
   2  13   2        2.53       27.66     44.24 o 
   3  13   2     1931.89     1854.52     89.81 o 
   4  13   2       77.90      109.82     47.71 o 
   5  13   2      137.52      217.40     53.31 o 
   6  13   2      167.52      150.87     53.36 o 
   1   0   3     1896.49     1933.80     33.09 o 
   3   0   3     5352.70     4894.12     60.60 o 
   5   0   3       91.88      216.32     51.24 o 
   7   0   3      829.17      856.78     32.60 o 
   9   0   3    18330.77    18371.16    202.73 o 
  11   0   3     4572.06     4316.76     81.30 o 
  13   0   3       59.72       76.81     29.88 o 
  15   0   3     3718.77     3790.02    107.12 o 
  17   0   3      578.52      524.21     69.49 o 
  19   0   3      340.26      485.64     82.58 o 
  21   0   3       57.66        5.46     59.15 o 
   0   1   3      517.91      450.24     22.43 o 
   1   1   3     1133.71     1031.50     21.03 o 
   2   1   3       87.64       83.01      8.43 o 
   3   1   3       40.33       49.48      9.04 o 
   4   1   3      961.80      847.80     17.79 o 
   5   1   3       33.60       62.48     12.44 o 
   6   1   3     3891.30     3604.04     43.65 o 
   7   1   3      684.66      694.63     20.98 o 
   8   1   3     4818.44     4544.88     54.41 o 
   9   1   3      795.22      804.49     24.93 o 
  10   1   3    10288.20     9876.25     94.13 o 
  11   1   3       41.56       46.29     15.03 o 
  12   1   3     3075.91     2715.68     45.92 o 
  13   1   3      186.71      203.91     21.59 o 
  14   1   3     7617.72     7389.08    104.25 o 
  15   1   3      165.74      153.73     27.22 o 
  16   1   3       20.40       50.08     34.09 o 
  17   1   3       15.98       51.42     36.92 o 
  18   1   3      826.40      855.72     62.66 o 
  19   1   3        5.83      113.90     45.92 o 
  20   1   3      398.70      364.56     57.09 o 
  21   1   3        0.35       31.89     47.48 o 
   1   2   3       45.16       52.22     14.38 o 
   2   2   3     2119.24     2314.23     30.84 o 
   3   2   3     6888.44     7156.47     54.50 o 
   4   2   3      453.41      465.95     14.29 o 
   5   2   3     3256.37     3387.29     40.06 o 
   6   2   3      362.26      410.13     16.95 o 
   7   2   3       10.27       23.69     14.33 o 
   8   2   3      206.70      212.74     16.08 o 
   9   2   3     2744.02     2936.97     44.40 o 
  10   2   3      162.31      151.53     17.43 o 
  11   2   3     1304.35     1232.33     33.15 o 
  12   2   3       33.38       23.02     15.08 o 
  13   2   3     1488.30     1325.07     34.44 o 
  14   2   3      112.12      119.37     25.93 o 
  15   2   3     1187.44     1178.84     43.81 o 
  16   2   3      476.85      432.64     39.07 o 
  17   2   3        7.96        9.88     32.83 o 
  18   2   3      412.37      415.33     52.63 o 
  19   2   3      895.31      989.38     68.33 o 
  20   2   3       34.10       10.04     42.73 o 
  21   2   3      365.98      531.99     68.78 o 
   0   3   3     9629.41     8977.72     87.81 o 
   1   3   3      406.83      423.91     13.11 o 
   2   3   3    10489.53    10551.89     72.87 o 
   3   3   3      339.80      366.62     12.86 o 
   4   3   3     2666.03     2672.76     34.33 o 
   5   3   3      349.10      346.98     20.49 o 
   6   3   3     2619.54     2665.72     37.97 o 
   7   3   3        3.58       49.19     19.23 o 
   8   3   3     1638.73     1669.82     32.85 o 
   9   3   3       56.04       74.28     16.86 o 
  10   3   3      476.37      505.82     22.90 o 
  11   3   3        0.50       24.77     15.13 o 
  12   3   3     1118.21     1054.71     32.16 o 
  13   3   3       21.96       80.41     28.41 o 
  14   3   3       46.79       25.75     18.81 o 
  15   3   3        4.91       25.35     25.27 o 
  16   3   3      830.42      798.21     48.36 o 
  17   3   3       25.54       56.49     39.48 o 
  18   3   3     1098.95     1158.62     69.40 o 
  19   3   3       33.21      164.09     49.79 o 
  20   3   3      956.06     1012.92     75.63 o 
   1   4   3     7804.54     7699.95     63.29 o 
   2   4   3     8189.85     8733.04     70.28 o 
   3   4   3     4142.16     3982.39     44.09 o 
   4   4   3        3.44       12.12      9.53 o 
   5   4   3     5491.57     5464.59     57.78 o 
   6   4   3      137.78      171.26     17.49 o 
   7   4   3      699.68      687.98     22.87 o 
   8   4   3      398.53      404.18     20.95 o 
   9   4   3       14.27       15.30     13.91 o 
  10   4   3        6.69       10.03     13.67 o 
  11   4   3        6.16       -3.19     14.23 o 
  12   4   3       45.63       42.98     18.56 o 
  13   4   3       13.64       16.60     16.52 o 
  14   4   3        0.09        0.79     18.28 o 
  15   4   3      893.59      834.97     36.91 o 
  16   4   3      620.14      638.34     46.75 o 
  17   4   3      241.57      221.45     45.37 o 
  18   4   3       12.39       70.20     42.05 o 
  19   4   3       98.24      118.90     46.35 o 
  20   4   3       24.13       98.74     51.98 o 
   0   5   3     4714.13     4438.75     74.79 o 
   1   5   3       59.46       66.47     16.38 o 
   2   5   3    11471.31    11503.54     89.76 o 
   3   5   3        9.25       19.41     13.19 o 
   4   5   3     2900.45     2641.74     39.24 o 
   5   5   3      119.41      136.81     16.19 o 
   6   5   3     2284.86     2266.57     39.59 o 
   7   5   3       39.29       42.10     13.82 o 
   8   5   3     2714.82     2719.13     45.40 o 
   9   5   3      161.66      155.30     19.30 o 
  10   5   3     1131.04     1051.55     32.58 o 
  11   5   3        1.15       12.02     15.77 o 
  12   5   3      562.30      678.27     31.13 o 
  13   5   3      253.86      292.69     24.95 o 
  14   5   3        7.91       94.68     33.04 o 
  15   5   3       55.63       96.22     24.12 o 
  16   5   3     2435.75     2315.74     72.55 o 
  17   5   3       14.29       26.25     37.88 o 
  18   5   3      518.94      539.18     57.76 o 
  19   5   3        0.09       70.84     51.84 o 
   1   6   3     2838.83     2762.37     46.55 o 
   2   6   3     1504.38     1440.05     26.85 o 
   3   6   3      711.71      723.32     21.24 o 
   4   6   3       83.40      104.28     17.55 o 
   5   6   3     2524.26     2378.67     40.05 o 
   6   6   3       97.14      112.79     16.83 o 
   7   6   3      863.82      820.37     28.35 o 
   8   6   3     1331.26     1364.47     35.16 o 
   9   6   3      264.04      367.18     25.66 o 
  10   6   3      793.03      817.36     31.15 o 
  11   6   3      391.85      432.46     28.57 o 
  12   6   3      146.77      146.17     22.85 o 
  13   6   3       28.22       16.33     18.72 o 
  14   6   3     1203.69     1066.76     43.57 o 
  15   6   3      519.59      522.73     35.81 o 
  16   6   3        2.53        6.25     30.65 o 
  17   6   3      635.45      542.32     50.61 o 
  18   6   3        5.90       98.39     47.04 o 
   0   7   3      361.90      374.69     35.04 o 
   1   7   3       74.38       75.86     22.68 o 
   2   7   3      451.55      495.37     25.75 o 
   3   7   3       19.24       52.85     17.05 o 
   4   7   3     4528.20     4376.70     61.72 o 
   5   7   3      528.40      502.15     28.64 o 
   6   7   3     2450.33     2374.40     43.37 o 
   7   7   3      111.22      163.80     23.45 o 
   8   7   3      295.82      304.96     22.91 o 
   9   7   3       91.15      121.84     21.51 o 
  10   7   3      361.90      345.91     26.37 o 
  11   7   3      186.98      269.50     27.66 o 
  12   7   3     3267.96     3101.69     61.85 o 
  13   7   3        5.32       54.01     27.21 o 
  14   7   3      414.99      467.74     36.76 o 
  15   7   3       94.40      231.53     45.88 o 
  16   7   3     1430.02     1331.19     65.79 o 
  17   7   3      143.33      140.87     42.84 o 
  18   7   3      410.84      401.51     59.80 o 
   1   8   3       59.69       61.93     21.37 o 
   2   8   3        0.53       20.18     19.57 o 
   3   8   3       24.60       49.58     20.76 o 
   4   8   3      952.41      887.91     36.11 o 
   5   8   3     1229.57     1167.60     42.00 o 
   6   8   3      816.28      729.25     31.47 o 
   7   8   3      530.36      534.18     29.27 o 
   8   8   3       79.01      148.58     27.44 o 
   9   8   3      765.56      868.45     37.40 o 
  10   8   3        1.41      109.30     28.09 o 
  11   8   3     1161.94     1192.13     50.69 o 
  12   8   3       10.92       51.29     24.79 o 
  13   8   3     1463.25     1292.70     46.08 o 
  14   8   3        5.34       15.23     26.01 o 
  15   8   3      542.68      551.93     45.57 o 
  16   8   3      112.64      192.05     47.43 o 
   0   9   3     1548.60     1509.84     67.50 o 
   1   9   3      493.10      486.86     32.02 o 
   2   9   3       19.24       59.82     21.49 o 
   3   9   3      441.46      436.11     30.46 o 
   4   9   3      469.28      565.92     34.04 o 
   5   9   3        8.40       51.91     25.37 o 
   6   9   3      830.97      868.93     40.95 o 
   7   9   3       14.98       10.61     22.15 o 
   8   9   3     2027.20     1926.00     58.04 o 
   9   9   3        0.01       31.74     28.05 o 
  10   9   3     2816.95     2699.48     70.93 o 
  11   9   3       12.13       98.18     34.19 o 
  12   9   3      871.85      832.92     52.65 o 
  13   9   3      240.09      255.51     37.64 o 
  14   9   3     1216.34     1132.73     73.83 o 
  15   9   3      274.40      273.39     52.47 o 
   1  10   3      953.62      923.28     40.42 o 
   2  10   3        6.82       -5.41     21.97 o 
   3  10   3      336.30      319.43     31.94 o 
   4  10   3       67.99      120.96     27.84 o 
   5  10   3      904.58      855.65     43.80 o 
   6  10   3        1.73       33.33     26.83 o 
   7  10   3      464.37      480.15     40.01 o 
   8  10   3      121.08      166.14     33.86 o 
   9  10   3      814.80      782.81     53.54 o 
  10  10   3       52.75       40.00     31.33 o 
  11  10   3     1122.39     1106.07     55.91 o 
  12  10   3        4.16      -12.75     31.80 o 
  13  10   3      247.56      173.99     42.61 o 
   0  11   3      593.49      594.91     52.60 o 
   1  11   3       52.73       66.07     26.89 o 
   2  11   3      852.05      806.93     43.75 o 
   3  11   3       35.42       92.93     29.37 o 
   4  11   3      525.62      529.47     41.73 o 
   5  11   3      142.59      156.83     37.25 o 
   6  11   3      313.93      324.19     37.47 o 
   7  11   3      188.42      250.47     37.44 o 
   8  11   3      502.21      504.09     47.84 o 
   9  11   3       49.08       62.64     34.49 o 
  10  11   3     2068.52     2012.29     73.10 o 
  11  11   3      125.89      145.37     45.91 o 
   1  12   3      501.67      542.66     59.72 o 
   2  12   3        0.79       29.19     48.10 o 
   3  12   3      554.09      590.01     58.96 o 
   4  12   3      259.32      335.67     48.91 o 
   5  12   3      457.13      410.25     58.32 o 
   6  12   3      247.29      244.78     54.17 o 
   7  12   3      156.14      214.79     54.69 o 
   8  12   3        0.03       21.52     40.49 o 
   0  13   3      467.82      460.21     78.54 o 
   1  13   3       85.88      104.66     48.67 o 
   2  13   3     1444.19     1239.96     93.24 o 
   0   0   4    16454.81    16330.09    235.38 o 
   2   0   4    12163.87    11844.20    124.65 o 
   4   0   4     9087.66     8975.54    131.70 o 
   6   0   4      111.37       91.88     23.51 o 
   8   0   4     2666.65     2629.93     61.71 o 
  10   0   4     2730.88     2719.14     68.85 o 
  12   0   4      943.25      828.92     48.00 o 
  14   0   4      379.56      322.83     46.71 o 
  16   0   4       87.52       97.06     43.52 o 
  18   0   4     1806.89     1693.50    152.03 o 
  20   0   4     1698.69     1794.33    139.31 o 
   1   1   4      221.38      238.22     18.56 o 
   2   1   4      340.86      347.55     22.69 o 
   3   1   4      410.33      418.17     19.44 o 
   4   1   4       78.56       90.79      9.90 o 
   5   1   4       13.10       12.98      9.79 o 
   6   1   4      206.56      201.09     15.16 o 
   7   1   4      677.73      688.79     23.28 o 
   8   1   4        8.05       27.33     14.59 o 
   9   1   4        4.97       47.76     21.08 o 
  10   1   4      110.98      132.51     18.64 o 
  11   1   4       63.93       93.52     23.01 o 
  12   1   4        3.10       31.62     19.34 o 
  13   1   4       63.05       87.28     20.77 o 
  14   1   4        0.22       12.93     21.95 o 
  15   1   4      196.38      161.94     30.62 o 
  16   1   4       50.94       95.72     29.03 o 
  17   1   4      525.60      452.05     52.52 o 
  18   1   4       58.35      139.78     49.84 o 
  19   1   4      218.64      209.42     52.13 o 
  20   1   4       38.43       91.31     47.02 o 
   0   2   4     5976.88     5859.11     98.43 o 
   1   2   4     1610.09     1779.58     35.75 o 
   2   2   4     6894.39     6604.66     64.04 o 
   3   2   4     1521.26     1573.54     30.72 o 
   4   2   4     1912.95     1962.85     27.99 o 
   5   2   4      609.95      619.49     19.30 o 
   6   2   4     1414.80     1255.03     27.12 o 
   7   2   4        2.18       24.17     13.74 o 
   8   2   4     5822.95     5735.34     69.92 o 
   9   2   4        6.50       42.79     17.23 o 
  10   2   4     2194.80     2215.24     44.90 o 
  11   2   4      346.18      365.10     24.85 o 
  12   2   4     1458.42     1334.71     38.53 o 
  13   2   4        0.35       48.36     22.59 o 
  14   2   4     1123.23     1055.36     40.90 o 
  15   2   4      344.49      393.12     44.50 o 
  16   2   4     1539.63     1407.08     59.87 o 
  17   2   4      440.56      482.30     52.44 o 
  18   2   4     1171.40     1179.56     69.82 o 
  19   2   4        5.81        1.79     42.17 o 
  20   2   4      438.97      534.51     66.30 o 
   1   3   4      570.25      471.76     16.35 o 
   2   3   4       57.55       75.48     11.91 o 
   3   3   4      268.61      293.38     16.76 o 
   4   3   4        5.28       40.18      8.44 o 
   5   3   4      206.45      188.51     16.03 o 
   6   3   4      492.90      449.71     20.92 o 
   7   3   4      135.02      171.98     17.04 o 
   8   3   4      113.07      160.96     21.02 o 
   9   3   4      101.86      132.63     21.90 o 
  10   3   4       96.85      140.58     19.64 o 
  11   3   4      438.01      417.86     26.53 o 
  12   3   4      202.02      220.29     27.91 o 
  13   3   4       14.64       17.40     21.05 o 
  14   3   4      203.48      179.88     26.65 o 
  15   3   4       79.03       97.32     30.41 o 
  16   3   4        1.48       79.06     37.86 o 
  17   3   4      201.90      220.42     46.90 o 
  18   3   4      195.08      208.18     51.94 o 
  19   3   4      148.38      192.71     52.21 o 
   0   4   4     2279.03     2218.98     65.40 o 
   1   4   4     9125.59     9310.94     84.95 o 
   2   4   4     3221.80     3110.64     45.19 o 
   3   4   4        0.13        5.33      8.48 o 
   4   4   4     2968.59     2887.34     39.72 o 
   5   4   4      672.57      732.20     22.66 o 
   6   4   4     4523.13     4464.06     57.30 o 
   7   4   4        1.35       -3.36     12.97 o 
   8   4   4     3033.79     3174.81     52.37 o 
   9   4   4       26.98       45.53     17.26 o 
  10   4   4      948.61      883.43     32.43 o 
  11   4   4        0.67       24.43     23.24 o 
  12   4   4     5839.51     5449.55     81.25 o 
  13   4   4       22.40       68.33     27.56 o 
  14   4   4     2241.21     2114.59     57.05 o 
  15   4   4      136.26      166.25     37.19 o 
  16   4   4     2108.40     1942.57     71.34 o 
  17   4   4       35.68       31.72     43.50 o 
  18   4   4      507.57      549.48     58.72 o 
  19   4   4      157.46      198.97     54.06 o 
   1   5   4       31.58       45.06     15.81 o 
   2   5   4      150.32      165.77     13.79 o 
   3   5   4       72.88      101.23     23.16 o 
   4   5   4        7.42       46.66     12.45 o 
   5   5   4      170.52      206.01     16.82 o 
   6   5   4     1300.84     1283.28     31.22 o 
   7   5   4      133.80      142.65     17.98 o 
   8   5   4      214.37      247.33     21.56 o 
   9   5   4      178.45      217.41     22.71 o 
  10   5   4       36.87       21.74     18.44 o 
  11   5   4      274.96      284.32     26.46 o 
  12   5   4      246.55      260.83     26.91 o 
  13   5   4      926.15      896.38     39.35 o 
  14   5   4        5.59       20.79     22.82 o 
  15   5   4       87.83      104.73     30.97 o 
  16   5   4       86.56      127.31     37.88 o 
  17   5   4      153.74      152.26     42.27 o 
  18   5   4      148.60      137.88     48.00 o 
   0   6   4       49.88       78.88     23.26 o 
   1   6   4      482.29      437.98     19.58 o 
   2   6   4     3123.84     2994.90     44.89 o 
   3   6   4       97.02       82.19     18.85 o 
   4   6   4     2152.35     2140.36     42.49 o 
   5   6   4        4.74       37.96     22.92 o 
   6   6   4     4114.62     3956.30     63.53 o 
   7   6   4      533.73      584.49     26.75 o 
   8   6   4     2548.62     2347.25     48.20 o 
   9   6   4       81.65      104.25     24.08 o 
  10   6   4      567.82      598.95     30.94 o 
  11   6   4      972.00      933.09     37.37 o 
  12   6   4     2538.92     2326.70     56.32 o 
  13   6   4      268.35      278.81     29.20 o 
  14   6   4      890.95      943.80     45.39 o 
  15   6   4      317.07      355.35     37.54 o 
  16   6   4     1362.94     1328.18     63.88 o 
  17   6   4      185.30      249.06     53.85 o 
   1   7   4      276.03      270.18     21.81 o 
   2   7   4      205.56      165.18     16.46 o 
   3   7   4       12.22       13.74     16.38 o 
   4   7   4       55.38      103.84     31.71 o 
   5   7   4     1976.38     1784.96     42.31 o 
   6   7   4      176.72      193.23     20.66 o 
   7   7   4      241.60      233.32     28.02 o 
   8   7   4      149.60      164.54     22.31 o 
   9   7   4        9.19       24.57     20.26 o 
  10   7   4       14.99       38.69     22.02 o 
  11   7   4      188.76      228.57     27.64 o 
  12   7   4       24.70       66.02     29.39 o 
  13   7   4       16.96       29.55     24.94 o 
  14   7   4        1.98      113.95     44.45 o 
  15   7   4       51.96       66.70     31.18 o 
  16   7   4       61.76      230.53     44.60 o 
   0   8   4     6212.72     5968.98    129.31 o 
   1   8   4        4.83       11.52     21.58 o 
   2   8   4     2307.24     2311.38     53.96 o 
   3   8   4      370.97      400.32     31.66 o 
   4   8   4      833.44      820.53     48.59 o 
   5   8   4     1220.85     1162.38     45.33 o 
   6   8   4     1791.94     1651.92     53.79 o 
   7   8   4      378.79      418.83     35.68 o 
   8   8   4     1734.50     1559.20     47.43 o 
   9   8   4       27.61       35.18     24.84 o 
  10   8   4      925.38      918.93     43.10 o 
  11   8   4        0.03       58.20     27.88 o 
  12   8   4      332.99      347.19     36.22 o 
  13   8   4       12.40       32.91     30.10 o 
  14   8   4      202.09      295.45     41.02 o 
  15   8   4       28.16       67.46     45.08 o 
   1   9   4      421.18      357.39     31.03 o 
   2   9   4      346.04      293.46     29.46 o 
   3   9   4        4.40       65.83     24.88 o 
   4   9   4       21.02       69.07     37.68 o 
   5   9   4       20.67       22.77     25.55 o 
   6   9   4      636.72      639.46     42.50 o 
   7   9   4       74.06      153.41     32.34 o 
   8   9   4      454.60      444.80     44.14 o 
   9   9   4      283.31      280.08     36.88 o 
  10   9   4        0.39       35.52     31.85 o 
  11   9   4        6.89        5.59     26.13 o 
  12   9   4      128.53      182.88     41.32 o 
  13   9   4       54.95       47.39     42.34 o 
  14   9   4        4.38       87.67     45.67 o 
   0  10   4     1852.42     1669.31     79.94 o 
   1  10   4       66.70      110.47     43.11 o 
   2  10   4     1129.50     1077.72     48.91 o 
   3  10   4       81.75       66.62     28.28 o 
   4  10   4     1414.34     1378.72     54.14 o 
   5  10   4       45.78      191.27     37.83 o 
   6  10   4      625.53      612.87     45.24 o 
   7  10   4        0.18       18.69     31.50 o 
   8  10   4      424.15      498.77     43.88 o 
   9  10   4       65.31       86.46     39.55 o 
  10  10   4      555.51      563.02     61.68 o 
  11  10   4       41.20      -13.73     37.21 o 
  12  10   4     1038.67     1070.16     66.42 o 
   1  11   4       42.01       41.27     30.03 o 
   2  11   4        2.68      110.10     39.35 o 
   3  11   4      308.80      365.44     42.01 o 
   4  11   4        8.15       19.51     31.10 o 
   5  11   4       19.33       77.55     46.45 o 
   6  11   4       10.10      100.94     40.19 o 
   7  11   4        4.10       65.38     40.75 o 
   8  11   4        0.25      115.16     46.05 o 
   9  11   4       14.40       22.29     40.43 o 
   0  12   4      696.74      607.01    117.22 o 
   1  12   4       16.32      115.90     65.47 o 
   2  12   4      671.28      676.80     91.69 o 
   3  12   4       37.22      115.29     76.17 o 
   4  12   4      313.92      367.63     64.28 o 
   5  12   4       85.18      186.19     66.10 o 
   1   0   5     4365.51     4326.95     63.78 o 
   3   0   5     5038.90     4623.74    111.31 o 
   5   0   5     2509.58     2241.75     52.15 o 
   7   0   5       45.03      109.47     23.64 o 
   9   0   5     1942.81     1831.79     59.08 o 
  11   0   5      881.87      800.81     59.12 o 
  13   0   5     1307.78     1075.36     57.20 o 
  15   0   5      326.28      368.63     66.71 o 
  17   0   5       62.68      159.12     62.85 o 
   0   1   5     2626.38     2605.95     67.10 o 
   1   1   5       74.85       57.61     15.89 o 
   2   1   5      805.98      734.98     23.05 o 
   3   1   5      749.35      739.82     24.47 o 
   4   1   5     1345.01     1230.39     39.40 o 
   5   1   5      709.19      653.76     26.18 o 
   6   1   5      357.24      366.14     18.56 o 
   7   1   5      866.31      807.97     26.92 o 
   8   1   5      196.91      213.65     19.88 o 
   9   1   5      207.84      253.36     22.06 o 
  10   1   5      380.47      421.93     27.62 o 
  11   1   5        1.23       74.85     26.50 o 
  12   1   5      528.08      570.54     31.89 o 
  13   1   5      152.74      168.84     27.40 o 
  14   1   5        3.19       27.29     21.13 o 
  15   1   5     1249.76     1190.94     53.99 o 
  16   1   5      847.28      756.33     48.54 o 
  17   1   5       54.99        9.61     34.30 o 
  18   1   5      129.13      208.76     60.29 o 
   1   2   5     8142.42     7866.42     95.85 o 
   2   2   5      377.23      375.23     25.13 o 
   3   2   5      148.36      150.55     23.91 o 
   4   2   5      269.49      287.31     20.31 o 
   5   2   5     2001.38     1913.76     41.26 o 
   6   2   5      624.47      608.40     28.82 o 
   7   2   5     1445.46     1388.84     48.44 o 
   8   2   5     2300.45     2124.28     43.64 o 
   9   2   5     2678.27     2556.47     54.05 o 
  10   2   5       18.79       33.85     20.41 o 
  11   2   5      918.44      850.71     35.51 o 
  12   2   5      202.01      227.48     26.94 o 
  13   2   5       72.57      135.74     26.58 o 
  14   2   5       21.49       95.55     34.22 o 
  15   2   5     1320.22     1308.62     54.95 o 
  16   2   5      346.73      362.01     42.37 o 
  17   2   5      794.78      779.59     59.62 o 
  18   2   5        0.57       41.69     48.34 o 
   0   3   5      843.37      803.25     44.79 o 
   1   3   5      167.98      190.95     22.08 o 
   2   3   5      590.59      531.62     27.78 o 
   3   3   5     1543.46     1529.95     41.74 o 
   4   3   5     1173.45     1203.55     41.11 o 
   5   3   5      993.10     1001.22     31.95 o 
   6   3   5      368.24      371.03     26.21 o 
   7   3   5      257.44      329.64     29.76 o 
   8   3   5      379.24      411.48     28.42 o 
   9   3   5     2983.44     2725.94     59.28 o 
  10   3   5     1052.39     1045.03     36.85 o 
  11   3   5      153.32      211.46     25.54 o 
  12   3   5      364.47      390.94     30.32 o 
  13   3   5      139.91      165.59     26.94 o 
  14   3   5      154.40      156.88     37.51 o 
  15   3   5     1009.82     1028.69     52.73 o 
  16   3   5      246.98      272.31     40.93 o 
  17   3   5        0.18       47.69     46.33 o 
  18   3   5      215.32      181.36     58.74 o 
   1   4   5       65.85       70.89     19.41 o 
   2   4   5      165.07      224.18     24.16 o 
   3   4   5     2849.53     2690.27     55.55 o 
   4   4   5       87.41      123.93     22.49 o 
   5   4   5     3893.28     3563.13     60.72 o 
   6   4   5      101.19      100.08     22.34 o 
   7   4   5     1957.20     1932.87     48.62 o 
   8   4   5     1005.32     1010.93     38.53 o 
   9   4   5      637.66      703.90     44.83 o 
  10   4   5      372.95      392.79     31.57 o 
  11   4   5     1705.19     1650.76     51.99 o 
  12   4   5       42.81      153.33     31.54 o 
  13   4   5     1781.26     1680.98     51.07 o 
  14   4   5      111.86      116.12     29.28 o 
  15   4   5     1182.20     1257.69     62.95 o 
  16   4   5      311.23      359.43     50.71 o 
  17   4   5      190.24      202.47     54.02 o 
   0   5   5      279.82      368.17     45.25 o 
   1   5   5      331.83      309.21     25.59 o 
   2   5   5      151.77      219.06     24.04 o 
   3   5   5      954.09     1007.45     37.44 o 
   4   5   5      210.02      220.22     24.30 o 
   5   5   5        9.91       14.08     19.04 o 
   6   5   5      852.05      834.94     34.15 o 
   7   5   5        3.61       41.15     21.61 o 
   8   5   5      832.03      842.76     37.50 o 
   9   5   5       82.54      119.60     31.11 o 
  10   5   5     1642.16     1609.49     50.93 o 
  11   5   5      334.20      324.69     35.36 o 
  12   5   5       11.40       40.04     28.22 o 
  13   5   5        1.95       77.82     29.30 o 
  14   5   5      844.65      815.63     48.79 o 
  15   5   5       88.51      148.75     41.90 o 
  16   5   5      240.11      336.04     65.01 o 
   1   6   5       71.80      119.35     23.57 o 
   2   6   5      269.05      323.42     29.92 o 
   3   6   5      715.09      700.11     33.54 o 
   4   6   5      700.47      664.37     29.18 o 
   5   6   5     2435.88     2207.59     50.19 o 
   6   6   5      973.12      916.75     49.11 o 
   7   6   5     1691.04     1526.57     46.06 o 
   8   6   5        1.18       81.95     31.83 o 
   9   6   5     1137.26     1117.51     45.19 o 
  10   6   5       45.69       48.54     25.79 o 
  11   6   5     1304.99     1257.13     49.79 o 
  12   6   5        3.34       67.64     35.43 o 
  13   6   5     1271.05     1213.98     52.25 o 
  14   6   5      271.10      242.77     42.65 o 
  15   6   5     1643.35     1448.69     64.07 o 
  16   6   5        4.82        4.38     37.98 o 
   0   7   5       78.95       61.73     40.63 o 
   1   7   5      180.14      188.60     25.69 o 
   2   7   5      341.39      333.79     27.56 o 
   3   7   5      252.12      304.43     27.58 o 
   4   7   5      877.08      822.67     34.66 o 
   5   7   5      656.30      625.06     31.19 o 
   6   7   5      577.04      588.72     53.23 o 
   7   7   5      846.68      656.88     36.00 o 
   8   7   5      131.77      162.75     28.97 o 
   9   7   5      614.51      559.18     36.88 o 
  10   7   5      435.78      522.41     44.74 o 
  11   7   5      187.67      230.09     35.95 o 
  12   7   5       80.77       92.73     31.76 o 
  13   7   5        5.14      116.52     47.88 o 
  14   7   5     1350.21     1226.32     64.46 o 
   1   8   5     2741.91     2757.81     83.78 o 
   2   8   5       13.76       18.87     30.19 o 
   3   8   5        8.45       52.16     33.03 o 
   4   8   5      365.00      422.29     46.69 o 
   5   8   5     1169.84     1090.93     52.19 o 
   6   8   5       56.83       96.62     34.12 o 
   7   8   5      428.86      410.58     48.16 o 
   8   8   5       27.04       65.64     33.94 o 
   9   8   5     1919.89     1694.06     67.82 o 
  10   8   5       69.08      112.67     43.05 o 
  11   8   5      713.82      713.30     54.37 o 
  12   8   5        2.82       -0.15     29.56 o 
  13   8   5        4.78       64.18     47.32 o 
   0   9   5      750.28      853.35     79.51 o 
   1   9   5       39.88      121.33     44.48 o 
   2   9   5      495.80      512.56     49.59 o 
   3   9   5      200.18      206.66     46.73 o 
   4   9   5      281.29      292.09     46.34 o 
   5   9   5        4.07       61.99     43.09 o 
   6   9   5      209.00      365.90     53.22 o 
   7   9   5      210.76      235.93     45.64 o 
   8   9   5      177.26      264.27     54.46 o 
   9   9   5        0.48       78.54     42.95 o 
  10   9   5       60.89       21.52     39.16 o 
  11   9   5       66.65      109.38     46.16 o 
   1  10   5     1376.99     1262.33     69.71 o 
   2  10   5        0.79      115.44     44.10 o 
   3  10   5     1586.02     1647.64     85.93 o 
   4  10   5       88.66      128.70     48.49 o 
   5  10   5     1065.35     1017.13     71.33 o 
   6  10   5       18.67       82.07     46.40 o 
   7  10   5       23.72       18.63     65.30 o 
   8  10   5       15.92      116.38     50.40 o 
   9  10   5      232.76      386.25     57.32 o 
   0  11   5     1015.75      930.72     92.12 o 
   1  11   5       14.38       56.15     44.98 o 
   2  11   5      359.97      446.87     64.88 o 
   3  11   5      248.42      207.46     57.67 o 
   4  11   5      103.07      333.22     66.87 o 
   5  11   5       25.08       89.75     51.33 o 
   0   0   6     2513.67     2381.98    144.23 o 
   2   0   6       26.11       70.63     43.47 o 
   4   0   6      574.97      582.94     44.13 o 
   6   0   6       54.13       47.79     34.24 o 
   8   0   6      587.63      504.06     49.46 o 
  10   0   6        5.85       56.91     51.89 o 
  12   0   6       95.74       54.14     43.55 o 
  14   0   6      131.36      200.94     51.38 o 
  16   0   6       30.13       50.34     71.10 o 
   1   1   6     4275.19     4020.88     79.30 o 
   2   1   6      123.99      171.69     38.53 o 
   3   1   6     3479.57     3582.32     78.61 o 
   4   1   6       20.63       25.23     24.05 o 
   5   1   6     2639.32     2485.92     57.01 o 
   6   1   6        3.41       45.06     25.64 o 
   7   1   6      353.00      442.68     40.17 o 
   8   1   6       14.65        7.69     19.74 o 
   9   1   6      934.50      789.38     37.45 o 
  10   1   6        7.52        3.87     19.12 o 
  11   1   6      557.46      534.43     36.92 o 
  12   1   6        2.84       37.71     25.23 o 
  13   1   6      671.50      666.34     43.74 o 
  14   1   6       47.06       72.72     32.14 o 
  15   1   6      161.59      166.47     47.47 o 
  16   1   6       75.70       32.21     41.18 o 
   0   2   6      819.13      908.66     48.84 o 
   1   2   6      157.87      151.59     30.16 o 
   2   2   6       58.29       73.95     22.18 o 
   3   2   6      138.24      162.57     24.54 o 
   4   2   6      178.28      263.08     43.27 o 
   5   2   6      303.69      331.78     30.22 o 
   6   2   6       81.45       57.70     26.59 o 
   7   2   6      335.96      337.08     28.74 o 
   8   2   6      199.47      265.71     31.62 o 
   9   2   6      141.14      150.56     27.80 o 
  10   2   6        4.55       64.58     26.69 o 
  11   2   6      374.93      375.13     34.65 o 
  12   2   6      355.97      295.47     35.34 o 
  13   2   6       10.56        2.61     20.84 o 
  14   2   6       13.10       10.08     30.80 o 
  15   2   6       67.24      142.81     54.53 o 
  16   2   6       27.58       71.33     45.76 o 
   1   3   6      986.64      820.29     37.39 o 
   2   3   6       50.14       77.30     23.46 o 
   3   3   6      735.73      718.91     36.33 o 
   4   3   6        2.27       62.32     24.40 o 
   5   3   6      696.89      711.34     38.15 o 
   6   3   6       62.51       40.08     24.61 o 
   7   3   6     1831.36     1713.03     60.58 o 
   8   3   6       13.95       47.43     24.45 o 
   9   3   6     2198.90     2077.25     56.96 o 
  10   3   6       55.97      135.97     30.64 o 
  11   3   6     3267.07     3054.52     72.77 o 
  12   3   6      252.96      355.01     46.69 o 
  13   3   6      568.75      498.54     42.29 o 
  14   3   6        0.96       61.86     39.04 o 
  15   3   6      560.90      627.42     55.48 o 
  16   3   6       58.30      135.43     55.27 o 
   0   4   6      817.93      762.68     53.83 o 
   1   4   6        3.23       29.41     22.52 o 
   2   4   6      882.92      894.94     43.13 o 
   3   4   6      454.18      375.34     34.40 o 
   4   4   6        0.87      -11.25     21.13 o 
   5   4   6       24.54       64.84     26.13 o 
   6   4   6      464.47      533.74     42.14 o 
   7   4   6      653.81      640.49     41.12 o 
   8   4   6      311.48      303.53     36.85 o 
   9   4   6       77.15      116.23     32.99 o 
  10   4   6       10.42        3.76     22.28 o 
  11   4   6      748.96      655.80     46.05 o 
  12   4   6      593.68      563.81     46.48 o 
  13   4   6       42.09       74.89     34.29 o 
  14   4   6       20.82        6.06     29.11 o 
  15   4   6      103.37      105.55     42.34 o 
   1   5   6       67.37       73.88     33.03 o 
   2   5   6        0.25        9.83     20.70 o 
   3   5   6     2023.85     1914.46     56.35 o 
   4   5   6       19.62       39.74     26.32 o 
   5   5   6      185.43      236.20     29.48 o 
   6   5   6      279.84      295.65     34.77 o 
   7   5   6     3719.03     3361.22     78.12 o 
   8   5   6       28.50       17.74     26.40 o 
   9   5   6     1366.41     1325.60     56.68 o 
  10   5   6       44.80      135.05     39.91 o 
  11   5   6      891.15      912.47     52.03 o 
  12   5   6        0.97      113.50     44.30 o 
  13   5   6     1424.04     1357.01     63.61 o 
  14   5   6        0.07      108.11     47.25 o 
   0   6   6      449.50      407.97     47.08 o 
   1   6   6     2266.77     2091.55     57.95 o 
   2   6   6      915.07      888.43     43.87 o 
   3   6   6      211.42      270.44     33.65 o 
   4   6   6       16.97       20.14     25.32 o 
   5   6   6      787.19      765.31     45.90 o 
   6   6   6      565.63      535.06     42.28 o 
   7   6   6        0.18       70.29     31.59 o 
   8   6   6      129.57      178.48     36.05 o 
   9   6   6        1.77      -23.38     35.24 o 
  10   6   6       18.56       56.84     32.74 o 
  11   6   6      138.45      223.38     40.27 o 
  12   6   6      184.96      212.93     43.29 o 
  13   6   6       20.51      132.08     44.07 o 
   1   7   6      520.36      528.45     36.89 o 
   2   7   6       48.65       55.80     25.13 o 
   3   7   6     2882.81     2522.43     67.17 o 
   4   7   6        4.55      114.34     53.56 o 
   5   7   6     2095.34     2002.39     65.01 o 
   6   7   6        0.33       -7.05     37.13 o 
   7   7   6      783.48      797.35     52.82 o 
   8   7   6       57.03       47.51     37.07 o 
   9   7   6       76.89       36.93     36.41 o 
  10   7   6       10.73       39.41     39.70 o 
  11   7   6      455.07      538.70     53.71 o 
  12   7   6      130.88       94.16     42.24 o 
   0   8   6       80.73      118.83     72.22 o 
   1   8   6        0.34       74.28     40.83 o 
   2   8   6      212.98      188.37     51.56 o 
   3   8   6        0.03      109.61     45.68 o 
   4   8   6       26.32       -2.95     38.79 o 
   5   8   6       41.34       63.04     42.59 o 
   6   8   6       45.55       35.34     42.83 o 
   7   8   6        0.22       49.26     43.89 o 
   8   8   6       34.22       98.35     45.20 o 
   9   8   6      165.42      114.80     47.65 o 
  10   8   6      188.44      245.09     54.19 o 
   1   9   6     2017.39     1887.45     97.50 o 
   2   9   6       74.07      164.83     53.50 o 
   3   9   6      970.46      840.59     65.42 o 
   4   9   6       23.32       81.00     56.75 o 
   5   9   6      414.98      496.37     76.81 o 
   6   9   6       61.67       41.10     50.34 o 
   7   9   6      609.58      684.19     73.66 o 
   8   9   6        4.61      102.04     52.97 o 
   0  10   6      164.00       81.31     83.34 o 
   1  10   6       63.12      100.09     55.53 o 
   2  10   6       29.98       50.61     57.31 o 
   3  10   6       12.37       26.87     78.08 o 
   4  10   6      155.76      298.11     81.15 o 
   1   0   7      158.78      175.64     60.02 o 
   3   0   7     1237.35     1262.72     95.00 o 
   5   0   7       55.17       -2.11     42.15 o 
   7   0   7       81.53      251.87     75.31 o 
   9   0   7      825.35      850.25     92.79 o 
  11   0   7      733.91      594.66     85.35 o 
  13   0   7      500.20      615.33     86.36 o 
   0   1   7      801.58      782.41     80.80 o 
   1   1   7       23.17      133.45     39.24 o 
   2   1   7       73.01      100.08     39.58 o 
   3   1   7        8.21      180.87     42.91 o 
   4   1   7     1089.14      995.36     60.82 o 
   5   1   7        2.55        6.27     32.83 o 
   6   1   7      887.15     1051.13     69.30 o 
   7   1   7       41.53      121.84     40.95 o 
   8   1   7      588.15      528.15     48.77 o 
   9   1   7      121.85      120.88     40.93 o 
  10   1   7     2798.62     2700.59     87.69 o 
  11   1   7       87.61       82.19     42.14 o 
  12   1   7     1508.04     1391.35     71.24 o 
  13   1   7        8.53       73.27     42.29 o 
  14   1   7     1158.84     1222.41     85.27 o 
   1   2   7      387.55      482.81     52.04 o 
   2   2   7      117.07      177.70     40.74 o 
   3   2   7      140.89      170.37     42.21 o 
   4   2   7      229.86      282.65     45.80 o 
   5   2   7        1.22       89.95     35.16 o 
   6   2   7        5.19       56.93     34.01 o 
   7   2   7      436.05      467.06     48.28 o 
   8   2   7      709.86      657.86     52.43 o 
   9   2   7      739.18      657.43     52.40 o 
  10   2   7      221.65      322.66     47.36 o 
  11   2   7      132.08      198.01     47.65 o 
  12   2   7        8.20       43.12     38.01 o 
  13   2   7        4.55       15.57     38.32 o 
   0   3   7     3362.80     3504.66    173.23 o 
   1   3   7        4.94       91.21     45.66 o 
   2   3   7     1572.53     1487.87     58.47 o 
   3   3   7        1.34       55.66     33.74 o 
   4   3   7      744.26      675.79     47.54 o 
   5   3   7      172.71      163.88     36.74 o 
   6   3   7      977.18      955.56     55.37 o 
   7   3   7        0.11       -2.33     28.40 o 
   8   3   7      688.35      594.57     52.32 o 
   9   3   7        0.00       71.31     41.06 o 
  10   3   7      932.29      981.36     66.05 o 
  11   3   7      199.06      213.79     46.81 o 
  12   3   7      142.28      109.61     42.78 o 
  13   3   7      202.86      237.05     51.94 o 
   1   4   7      156.37      167.28     35.53 o 
   2   4   7       61.81       98.00     31.99 o 
   3   4   7     1263.68     1154.95     56.71 o 
   4   4   7      179.17      164.08     35.02 o 
   5   4   7      190.58      211.12     55.17 o 
   6   4   7      110.92      182.44     38.99 o 
   7   4   7       73.35      157.27     39.98 o 
   8   4   7      261.58      251.13     44.01 o 
   9   4   7        5.81       59.16     37.42 o 
  10   4   7      124.78      127.62     43.48 o 
  11   4   7       15.34       39.72     40.02 o 
  12   4   7       73.69      113.40     44.64 o 
   0   5   7      541.94      602.03     68.49 o 
   1   5   7       70.02      124.39     39.37 o 
   2   5   7     2574.54     2375.10     68.94 o 
   3   5   7       74.94      107.91     31.32 o 
   4   5   7     1742.92     1612.60     62.25 o 
   5   5   7       19.54       28.06     31.99 o 
   6   5   7      741.77      726.23     51.58 o 
   7   5   7      104.72      134.38     41.70 o 
   8   5   7      506.71      513.26     46.88 o 
   9   5   7       35.13       40.62     35.67 o 
  10   5   7        9.88       62.64     42.08 o 
  11   5   7       29.81       81.16     41.52 o 
   1   6   7      168.82      181.37     36.15 o 
   2   6   7      861.22      830.90     49.81 o 
   3   6   7      599.27      552.57     48.05 o 
   4   6   7      208.27      197.82     39.01 o 
   5   6   7       78.59      172.36     41.81 o 
   6   6   7       16.15       49.54     35.24 o 
   7   6   7      288.00      320.57     42.71 o 
   8   6   7        7.68        5.68     30.54 o 
   9   6   7        9.40       92.75     45.99 o 
  10   6   7        6.91       26.97     41.64 o 
   0   7   7      351.43      261.89     69.27 o 
   1   7   7       93.86      200.01     47.44 o 
   2   7   7      269.45      351.57     54.15 o 
   3   7   7       26.23      107.84     44.94 o 
   4   7   7     1108.41     1042.50     69.76 o 
   5   7   7        4.50      -27.51     42.45 o 
   6   7   7      788.55      871.35     72.76 o 
   7   7   7        2.47      109.14     57.81 o 
   8   7   7      245.88      226.09     61.12 o 
   1   8   7      243.95      275.57     86.04 o 
   2   8   7      148.91      101.43     58.20 o 
   3   8   7        1.25       63.18     57.90 o 
   4   8   7       88.10      279.39    111.61 o 
   5   8   7       10.91      112.38     55.48 o 
   0   0   8       49.63      169.97    163.69 o 
   2   0   8     1517.50     1478.26    113.54 o 
   4   0   8      403.87      611.55     90.45 o 
   6   0   8      153.96      198.28    103.17 o 
   8   0   8      893.83     1058.91    107.42 o 
  10   0   8     2725.30     2400.72    148.79 o 
   1   1   8      104.57       88.63     44.11 o 
   2   1   8        0.18       44.66     53.06 o 
   3   1   8       80.73       98.93     51.28 o 
   4   1   8      163.73      208.69     52.67 o 
   5   1   8      138.12       84.10     57.81 o 
   6   1   8      509.97      524.17     78.22 o 
   7   1   8      102.17      226.35     60.75 o 
   8   1   8       38.17       81.15     48.09 o 
   9   1   8       91.29       61.78     49.14 o 
  10   1   8       63.20      122.18     53.85 o 
   0   2   8      778.12      911.87     98.44 o 
   1   2   8      318.88      414.64     56.64 o 
   2   2   8      729.30      791.38     71.59 o 
   3   2   8       52.93       75.45     51.49 o 
   4   2   8      422.84      375.18     66.65 o 
   5   2   8      189.55      306.42     66.34 o 
   6   2   8      504.48      582.49     68.44 o 
   7   2   8       85.78      100.01     49.59 o 
   8   2   8      501.22      506.86     61.00 o 
   9   2   8        7.33      116.11     65.19 o 
   1   3   8       91.96      103.34     42.29 o 
   2   3   8      334.34      322.44     52.16 o 
   3   3   8      217.53      296.66     56.51 o 
   4   3   8       49.13      105.67     48.62 o 
   5   3   8        3.61       83.65     58.34 o 
   6   3   8     1020.73      909.21     75.82 o 
   7   3   8      288.59      395.08     71.25 o 
   8   3   8       12.11       91.28     52.11 o 
   0   4   8      376.95      400.14     81.48 o 
   1   4   8       87.41       80.74     52.31 o 
   2   4   8      549.97      581.27     63.66 o 
   3   4   8       39.43      137.91     51.12 o 
   4   4   8     2076.19     1752.90     91.64 o 
   5   4   8      478.71      486.61     64.11 o 
   6   4   8      470.23      430.34     62.80 o 
   7   4   8       35.12       17.45     43.49 o 
   1   5   8       47.58       82.23     58.76 o 
   2   5   8       53.37       63.95     47.19 o 
   3   5   8      416.60      474.91     71.15 o 
   4   5   8       13.36       59.21     53.46 o 
   5   5   8       63.09      112.53     63.33 o 
   6   5   8      113.37       29.45     46.73 o 
   0   6   8     1542.19     1496.86    177.04 o 
   1   6   8      144.39      205.41     79.78 o 
   2   6   8      222.36      240.54     86.19 o 
   3   6   8        8.46       50.87     65.07 o 
                                                 
